# Supplementary material for: Intraoperative Cytokines and Postcraniotomy Infection in Benign Brain Tumors: An Exploratory Prospective Study
Source: J Clin Med. 2026 Jul 1;15(13):5119. doi: 10.3390/jcm15135119 (PMC13363515; doi:10.3390/jcm15135119)
Supplement: Supplementary file 1 [file jcm-15-05119-s001.zip]

Archive with 1 entries (1 files):
- jcm-4288682-supplementary.xls
