# Supplementary material for: Intraoperative Cytokines and Postcraniotomy Infection in Benign Brain Tumors: An Exploratory Prospective Study
Source: J Clin Med. 2026 Jul 1;15(13):5119. doi: 10.3390/jcm15135119 (PMC13363515; doi:10.3390/jcm15135119)
Supplement: Supplementary file 1 [file jcm-15-05119-s001.zip › jcm-4288682-supplementary.xls]

## Sheet: Sheet1
		Supplementary Materials Table S1 Case-level information of 18 intracranial infection patients
ID	Cultured positive	Fever	Headache	Meningeal irritation sign	CSF_WBC_count (×10⁹/L)	CSF_Segmented_neutrophil_pct (%)	CSF_Mononuclear_cell_pct (%)	CSF_protein (mg/L)	CSF_glucose (nmol/L)	Infection Diagnosis Time
1	0	1	1	0	158	94	6	550.1	2.43	7
2	0	1	1	0	337	69.5	30.5	1079.1	1.6	2
3	0	1	1	0	106	84	16	1060.1	2.92	7
4	0	1	0	0	487	91	9	1925.2	2.12	4
5	0	1	0	1	244	70	30	1230.1	2.84	2
6	0	1	0	1	272	70	30	2494.9	2.09	7
7	1	1	1	1	2273	94	6	2079	2.82	6
8	0	1	1	0	295	43	57	1117.9	2.35	6
9	0	1	0	0	366	85	15	1444	2.11	4
10	0	1	1	0	170	91	9	573.2	2.82	3
11	1	1	1	0	2394	80	20	2484	2.28	3
12	0	1	0	0	282	71	29	1402.9	3.5	5
13	1	1	0	1	4762	88	12	2466.2	2.59	7
14	0	1	1	0	1892	84	16	1204.3	2.45	4
15	0	1	0	0	186	95	5	777.5	2.75	5
16	0	1	0	0	1017	87	13	1988.7	2.57	5
17	0	1	1	0	655	69	31	626	3.01	3
18	1	1	1	1	4634	88	12	2496.5	2.33	4
Abbreviations: CSF, cerebrospinal fluid; WBC, white blood cell；All binary variables (Culture_positive, Fever, Headache, Meningeal irrittion sign) are coded as 1(Yes)/0(No).
